# Supplementary material for: A multi-centre investigation of delivering national guidelines on exercise training for men with advanced prostate cancer undergoing androgen deprivation therapy in the UK NHS
Source: PLoS One. 2018 Jul 5;13(7):e0197606. doi: 10.1371/journal.pone.0197606 (PMC6033384; doi:10.1371/journal.pone.0197606)
Supplement: S6 File — (XLSX) [file pone.0197606.s006.xlsx]

## Sheet: Anonymised data
	Questionnaire (ID: 1)
			0	1	2	46	3	42	44	45	4	5	6	7	8	9	10	11	12	13	14	15	16	17	18	19	20	21	22	23	24	41	25	26	40	27	28	29	30	31	32	33	34	35	36	37	38	39
Referrer	Submission Time	Logically Unnecessary Questions	Our research group is funded by the NIHR to explore issues around delivering prostate cancer care in NHS practice. We would be very grateful if you would take a few minutes to complete the following survey to help us with this research. The survey will take no more than 10 minutes to complete &ndash; we are very grateful for your time and expertise.	Please state your professional role	[other]	Please state the full postcode of your primary place of work	Recent findings of the CHAARTED and STAMPEDE studies have shown a survival advantage for hormone-na&iuml;ve men with metastatic prostate cancer started on Chemohormonal therapy (Taxane-based chemotherapy with ADT) rather than ADT alone. Bearing these in mind:What proportion of men currently commencing long-term ADT are also receiving Docetaxel or a similar agent at initiation of ADT?Your answer: …	Could you please outline the main reasons why men do not receive chemohormonal therapy?Please tick all that apply	[other]	Can you give a percentage of how many men on long term (>6mth) ADT receive their ADT treatment in primary care in your local area? Your answer: 0%	In your local prostate cancer pathway, which health care professionals are involved in initiating ADT?Please tick all that apply	[other]	In your local prostate cancer pathway, which health care professionals are involved in delivering ADT?Please tick all that apply	[other]	Are you aware of the new NICE guidelines on Prostate cancer (cg175)?	NICE recommendation 1.4.19: &quot;Offer men who are starting or having androgen deprivation therapy supervised resistance and aerobic exercise at least twice a week for 12 weeks to reduce fatigue and improve quality of life&quot;Were you aware of these recommendations until now?	To what extent do you feel you are in a position to deliver this recommendation on exercise for men on ADT in 2016/2017 in your locality?Please click the appropriate number.	Are you aware of any current local exercise referral/prescription schemes for ANY patients with cancer?	Are any of the available exercise referral/prescription schemes accessible to men with prostate cancer on ADT?	Where are these exercise referral schemes based?Please tick all that apply	[other]	Can you tell us which health care professionals are involved in any exercise referral pathway?Please tick all that apply	[other]	Are non-clinical professionals involved in this pathway? If so who are these individuals?Please tick all that apply	[other]	Who would be responsible for setting the frequency, intensity and duration of the exercise programme?Please tick all that apply	[other]	Who would be involved in the supervised exercise delivery, tailoring and monitoring of an individual's programme?Please tick all that apply	[other]	Are these supervised sessions offered on a one-to-one basis, in a group setting or both?	[other]	Are you aware of any training schemes for staff that your organisation offers or that you can access around exercise interventions in cancer populations?	If not provided by your own organisation, where are these staff training facilities based?Please tick all that apply	[other]	Are you aware of any current local service evaluation around exercise programmes for men with prostate cancer?	Any comments?	Are you aware of any future planned local service evaluation schemes around exercise programmes for men with prostate cancer?	Any comments?	Are you aware of any behaviour change support services available to your local population to promote engagement and maintenance of an active lifestyle?	Please elaborate	If yes, are these services available to men with prostate cancer?	Any comments?	National charities such as Macmillan and Prostate Cancer UK provide support and information for active lifestyles. Do you consider using these services exclusively, without any further NHS resources, would fulfil the NICE guidelines on exercise for men with prostate cancer on ADT?	Any comments?	Would you be prepared to take part in an interview which would explore some of the questions in this survey in more detail? The interview will last around 30-45 mins (time reimbursable) , can be done over the phone and can be arranged at a time of your convenience.	If yes, please provide your contact details, all time will be reimbursed.Email Address:	Telephone number (optional):
baun	2015-12-17 12:42:40	42,44,45		Nurse						98	Oncologist;Urologist;Clinical Nurse Specialist;General Practitioner (GP)		Oncologist;Urologist;Clinical Nurse Specialist;General Practitioner (GP);Practice Nurse;District Nurse		No	No	5	Unsure	Unsure	Unsure	CARDIAC REHAB PROGRAMME AND POST CVA EXCERCISE PROGRAMME	Nurse		Other (please elaborate)	cardiac rehab nurse and nurse in st francis hospice tring	Consultant;Nurse;GP;Physiotherapist;Clinical Exercise Physiologist;Gym Instructor / Professional	ALL	Physiotherapist;Clinical Exercise Physiologist;Gym Instructor / Professional		Group		No	Other (please specify)	unsure	Yes	HOSPICE ST FRANCIS TRING	Unsure		Yes	MOVING ON COURSE CCHU SMH	Yes	hospice st francis in tring herts	Unsure		Yes
baun	2015-12-17 12:44:11	42,44,45,33,34,38,39		Nurse						80	Oncologist;Urologist;Clinical Nurse Specialist		Clinical Nurse Specialist;General Practitioner (GP);Outpatient Nurse;Practice Nurse;District Nurse		Yes	Yes	4	Yes	Yes	Community		Nurse		Gym Instructor;Personal Trainer		Gym Instructor / Professional		Gym Instructor / Professional		Both Group and One-to-one		No	Private sector		No		No		No				No		No
baun	2015-12-17 14:00:04	42,44,45,13,14,15,16,18,20,22,24,25,26,27,29,33,34		Nurse						85	Clinical Nurse Specialist		Clinical Nurse Specialist;General Practitioner (GP);Practice Nurse		Yes	Yes	1	No																					No				Yes		Yes
baun	2015-12-17 19:54:26	42,44,45		Nurse						89	Clinical Nurse Specialist		Clinical Nurse Specialist;General Practitioner (GP);Practice Nurse		Yes	Yes	9	Yes	Yes	Both Hospital and Community		Nurse;Physiotherapist		Other (please elaborate)	Not sure about community	Physiotherapist		Physiotherapist		Both Group and One-to-one		Unsure	Other (please specify)	Don't know	Yes		Yes		Yes	Mi	Yes	No	No		Yes
baun	2015-12-17 20:04:40	42,44,45,33,34		Nurse						90	Oncologist;Urologist		Clinical Nurse Specialist;General Practitioner (GP);Practice Nurse;District Nurse		Yes	Yes	4	Yes	Yes	Charity Sector		Other (please elaborate)	Exercise specialist	Other (please elaborate)	As above	Other (please elaborate)	As above	Other (please elaborate)	As above	Both Group and One-to-one		No	Charitable		No		No		No				No		Yes
baun	2015-12-17 20:35:47	42,44,45,33,34		Nurse						100	Oncologist;Urologist		Clinical Nurse Specialist;Other (please specify)	Ward nurses	No	No	8	Yes	Yes	Local Authority		Nurse		Other (please elaborate)	Not sure	Consultant;Nurse;Clinical Exercise Physiologist;Gym Instructor / Professional		Gym Instructor / Professional		Both Group and One-to-one		Unsure	Other (please specify)	Not sure	Unsure		No		Unsure				Yes		Yes
baun	2015-12-17 20:36:22	42,44,45,33,34,38,39		Nurse						55	Oncologist;Urologist		Oncologist;Urologist		Yes	Yes	4	Unsure	Unsure	Unsure;Other (please elaborate)	unsure	Other (please elaborate)	unsure	Other (please elaborate)	unsure	Other (please elaborate)	unsure	Other (please elaborate)	unsure	Other (please elaborate)	unsure	Unsure	Other (please specify)	unsure	Unsure		Unsure		Unsure				Unsure		No
baun	2015-12-18 07:39:55	42,44,45,13,14,15,16,18,20,22,24,25,26,27,29,33,34		Nurse							Clinical Nurse Specialist		General Practitioner (GP)		No	No	1	No																					No				No		Yes
baun	2015-12-18 09:51:38	42,44,45,33,34		Nurse						95	Oncologist;Urologist;Clinical Nurse Specialist;General Practitioner (GP)		Clinical Nurse Specialist;General Practitioner (GP);Practice Nurse;District Nurse		Yes	Yes	10	Yes	Yes	Local Authority		Nurse		Gym Instructor;Personal Trainer		Gym Instructor / Professional		Gym Instructor / Professional		Both Group and One-to-one		No	Other (please specify)	NA - not aware of any	Yes		No		No				Yes		Yes
baun	2015-12-19 17:53:34	42,44,45,33,34		Nurse						75	Oncologist;Urologist;Clinical Nurse Specialist		Clinical Nurse Specialist;General Practitioner (GP);Practice Nurse;District Nurse		Yes	Yes	3	Yes	Yes	Community		Nurse	practice nurses can refer or if Live in north sefton area CNS can refer	Other (please elaborate)	not sure	Other (please elaborate)	not sure	Other (please elaborate)	not sure	Both Group and One-to-one		No	Secondary Care		Unsure		Unsure		Unsure				Unsure		Yes
baun	2015-12-21 21:48:28	42,44,45,26,40,38,39		Nurse						100	Oncologist;Urologist;Clinical Nurse Specialist		Practice Nurse		Yes	Yes	10	Yes	Yes	Local Authority		Physiotherapist;Clinical Exercise Physiologist		Personal Trainer		Gym Instructor / Professional		Gym Instructor / Professional		Both Group and One-to-one		Yes			Yes		No		Yes	THIS IS PROVIDED THROUGH MAGGIE	Yes	YES	Yes		No
baun	2015-12-22 12:34:34	42,44,45,33,34,38,39		Nurse						97	Oncologist;Urologist		General Practitioner (GP);Practice Nurse		Yes	No	7	Unsure	Unsure	Unsure		Hospital Consultant;GP;Physiotherapist		Other (please elaborate)	some light excerises are encouraged at our local mcmillan centre when a patient is referred for holistic needs	Consultant;Nurse;GP		Physiotherapist;Gym Instructor / Professional		Other (please elaborate)	not sure	Unsure	Other (please specify)	unsure as im new in this role	No		No		Unsure				Unsure		No
baun	2015-12-23 10:24:00	42,44,45,33,34		Nurse						90	Oncologist;Urologist;Clinical Nurse Specialist		Clinical Nurse Specialist;General Practitioner (GP);Practice Nurse;District Nurse		Yes	Yes	6	Yes	Yes	Community;Local Authority		Nurse;GP		Gym Instructor		Gym Instructor / Professional		Gym Instructor / Professional		Other (please elaborate)	Unknown	No	Community/Local Authority		No		No		No				No	these charities provdie mainly inofrmation about services etc. not a physical resource for men to access to gain this exercise	Yes
baus	2015-12-07 12:11:34	13,14,15,16,18,20,22,24,25,26,27,29,33,34,38,39		Urologist				No Funding		100	Urologist;Clinical Nurse Specialist;General Practitioner (GP)		Urologist;Clinical Nurse Specialist;General Practitioner (GP)		Yes	Yes	1	No																					No				No	I don't believe this would be supervised	No
baus	2015-12-07 12:13:30	13,14,15,16,18,20,22,24,25,26,27,29,33,34,38,39		Urologist				Other (please specify)	Please address question to Oncologists	70	Oncologist;Urologist;Clinical Nurse Specialist		Clinical Nurse Specialist;General Practitioner (GP);Outpatient Nurse		Yes	Yes	2	No																					No				No		No
baus	2015-12-07 12:15:52	13,14,15,16,18,20,22,24,25,26,27,29,33,34,38,39		Urologist			76	Patient Unfit		100	Oncologist;Urologist;Clinical Nurse Specialist		Oncologist;Urologist;Clinical Nurse Specialist;General Practitioner (GP);Practice Nurse		Yes	Yes	1	No																					No				Unsure		No
baus	2015-12-07 12:25:38			Urologist			26	No Funding;Updating Guidelines;Patient Unfit;Other (please specify)	toxicity of side-effects	79	Oncologist;Urologist		Oncologist;Urologist;Clinical Nurse Specialist;General Practitioner (GP);Outpatient Nurse;Practice Nurse;District Nurse		Yes	Yes	3	Yes	No	Unsure;Community		Physiotherapist;Clinical Exercise Physiologist	Clinical nurse practioner	Other (please elaborate)	none	Physiotherapist;Clinical Exercise Physiologist		Physiotherapist;Clinical Exercise Physiologist		Both Group and One-to-one		No	Other (please specify)	local academic institute	No		No		Yes	e.g. Maggie centre staff	Yes	available	No	The extra infrastructure required for safe participation is costly	No
baus	2015-12-07 12:27:42	13,14,15,16,18,20,22,24,25,26,27,29,34,38,39		Urologist				Other (please specify)	not approved locally yet	96	Oncologist;Urologist;Clinical Nurse Specialist		Clinical Nurse Specialist;General Practitioner (GP);Practice Nurse		Yes	Yes	2	No																					Yes	Macmillan	Yes		No		No
baus	2015-12-07 12:34:49	33,34,38,39		Urologist			87	Other (please specify)	Contraindications	87	Oncologist;Urologist;Clinical Nurse Specialist		Urologist;Clinical Nurse Specialist;General Practitioner (GP)		Yes	Yes	5	Yes	Yes	Hospital;Community	Home	Hospital Consultant;Nurse;GP		Other (please elaborate)	Z	Consultant;Nurse;GP;Physiotherapist;Gym Instructor / Professional		Other (please elaborate)	Z	Both Group and One-to-one		No	Other (please specify)	Z	No		No		No				Yes		No
baus	2015-12-07 12:46:58	14,15,16,18,20,22,24,25,26,27,29		Urologist			3	Updating Guidelines;Patient Unfit;Other (please specify)	The 'culture' of the MDT needs to shift to the new paradigm	98	Urologist		Clinical Nurse Specialist;General Practitioner (GP);Practice Nurse;District Nurse		Yes	Yes	3	Yes	No																				Yes	We are conducting a study into exercise before cystectomy for TCC.	No		Unsure		Yes
baus	2015-12-07 13:01:44	13,14,15,16,18,20,22,24,25,26,27,29,33,34,38,39		Urologist			2	No Funding		25	Oncologist;Urologist		Clinical Nurse Specialist;General Practitioner (GP);Outpatient Nurse;District Nurse		Yes	Yes	3	No																					No				No		No
baus	2015-12-07 15:04:01	13,14,15,16,18,20,22,24,25,26,27,29,33,34		Urologist			27	Patient Unfit		99	Urologist;Clinical Nurse Specialist;General Practitioner (GP)		General Practitioner (GP);Practice Nurse		Yes	No	2	No																					No				Yes		Yes
baus	2015-12-07 15:22:29	13,14,15,16,18,20,22,24,25,26,27,29,38,39		Urologist				No Funding		100	Oncologist;Urologist;Clinical Nurse Specialist		Practice Nurse		Yes	Yes	1	No																					Yes	health and wellbeing assessment at local cancer charity	Yes	health and wellbeing clinics at local cancer charity	No		No
baus	2015-12-07 16:47:20	14,15,16,18,20,22,24,25,26,27,29		Urologist			9	No Funding		91	Oncologist;Urologist		General Practitioner (GP)		No	No	1	Unsure	No																				Yes	Cardiology have a programme	No		No		Yes
baus	2015-12-07 17:00:32	14,15,16,18,20,22,24,25,26,27,29,33,34,38,39		Urologist			1	No Funding		95	Oncologist;Urologist;Clinical Nurse Specialist;General Practitioner (GP)		Oncologist;Urologist;Clinical Nurse Specialist;General Practitioner (GP);Practice Nurse;District Nurse		No	No	6	Unsure	No																				No				Unsure		No
baus	2015-12-07 19:35:00	13,14,15,16,18,20,22,24,25,26,27,29,33,34,38,39		Urologist			43	Patient Resistance;Patient Unfit		38	Oncologist;Urologist;Clinical Nurse Specialist;General Practitioner (GP)		Clinical Nurse Specialist;General Practitioner (GP);Practice Nurse;District Nurse		Yes	Yes	5	No																					No				Yes		No
baus	2015-12-07 20:31:04	13,14,15,16,18,20,22,24,25,26,27,29,33,34		Urologist			80	Patient Unfit		100	Urologist;Clinical Nurse Specialist		Urologist;Clinical Nurse Specialist;General Practitioner (GP);Practice Nurse;District Nurse		Yes	Yes	2	No																					No				No		Yes
baus	2015-12-07 21:43:11	33,34		Urologist			5	No Funding;Updating Guidelines;Clinician Resistance		82	Oncologist;Urologist		Oncologist;Urologist;Clinical Nurse Specialist;General Practitioner (GP);Outpatient Nurse;Practice Nurse		Yes	No	3	Unsure	Unsure	Unsure		Physiotherapist		Personal Trainer		Physiotherapist;Clinical Exercise Physiologist;Gym Instructor / Professional		Physiotherapist;Clinical Exercise Physiologist;Gym Instructor / Professional		Both Group and One-to-one		Unsure	Community/Local Authority;Charitable		Unsure		Unsure		Unsure				Yes		Yes
baus	2015-12-07 21:45:55	13,14,15,16,18,20,22,24,25,26,27,29,33,34,38,39		Urologist			10	Clinician Resistance;Patient Unfit		75	Urologist;Clinical Nurse Specialist		Clinical Nurse Specialist;General Practitioner (GP);Practice Nurse;District Nurse		Yes	Yes	2	No																					No				No		No
baus	2015-12-07 22:12:28	14,15,16,18,20,22,24,25,26,27,29,33,34,38,39		Urologist			10	Patient Resistance;Patient Unfit		85	Oncologist;Urologist;Clinical Nurse Specialist		Urologist;Clinical Nurse Specialist;General Practitioner (GP)		Yes	Yes	2	Unsure	No																				Unsure				No		No
baus	2015-12-07 22:23:29	38,39		Urologist				No Funding;Unconvincing Evidence;Updating Guidelines;Clinician Resistance;Patient Resistance;Patient Unfit		100	Urologist;Clinical Nurse Specialist		Urologist;Clinical Nurse Specialist;General Practitioner (GP);Outpatient Nurse		Yes	Yes	7	Yes	Yes	Both Hospital and Community		Nurse		Gym Instructor		Gym Instructor / Professional;Other (please elaborate)	Patient and self help group	Gym Instructor / Professional		Group		No	Community/Local Authority		No		Yes	Following breast cancer plan and experience with local gyms	Yes	See question 22	Yes	Community based	No		No
baus	2015-12-07 23:29:15	13,14,15,16,18,20,22,24,25,26,27,29,33,34,38,39		Urologist			10	Updating Guidelines;Patient Unfit		75	Oncologist;Urologist		Oncologist;Urologist;Clinical Nurse Specialist;General Practitioner (GP)		Yes	No	3	No																					No				No		No
baus	2015-12-08 08:29:08	13,14,15,16,18,20,22,24,25,26,27,29,33,34		Urologist				No Funding		97	Oncologist;Urologist;Clinical Nurse Specialist;General Practitioner (GP)		Clinical Nurse Specialist;General Practitioner (GP);Practice Nurse		Yes	Yes	4	No																					No				No	I do signpost to these but it is not really delivering a program	Yes
baus	2015-12-08 12:20:49	13,14,15,16,18,20,22,24,25,26,27,29,33,34,38,39		Urologist			10	No Funding;Patient Unfit		100	Oncologist;Urologist;Clinical Nurse Specialist;General Practitioner (GP)		Oncologist;Urologist;General Practitioner (GP);Practice Nurse		Yes	No	2	No																					No				No		No
baus	2015-12-09 12:01:01	42,44,45,13,14,15,16,18,20,22,24,25,26,27,29		Nurse						100	Urologist;Clinical Nurse Specialist		General Practitioner (GP);Practice Nurse		Yes	Yes	10	No																					Yes	Relaxation group held in our cancer unit every week. CBT at local hospice.	Yes	I know 2 men with CAP that attend the relaxation group they are finding it very beneficial and are pleased to have met each other.	Unsure		Yes
baus	2015-12-13 20:37:43	13,14,15,16,18,20,22,24,25,26,27,29,38,39		Urologist			5	No Funding		100	Oncologist;Urologist		Oncologist;Urologist;Clinical Nurse Specialist;General Practitioner (GP);Practice Nurse		Yes	Yes	3	No					Macmillan and Age UK programme																Yes	We have a programme with Macmillan and Age UK to promote exercise and other lifestyle changes/support	Yes	Specifically for men with CaP	No	Need trainers etc	No
baus	2015-12-15 19:28:34	14,15,16,18,20,22,24,25,26,27,29,34		Urologist			20	No Funding;Other (please specify)	MAY NOT BE INDICATED IN ALL PATIENTS	100	Urologist;Clinical Nurse Specialist		Urologist;Clinical Nurse Specialist;General Practitioner (GP);Practice Nurse		Yes	Yes	3	Yes	No																				Yes	GPs in the East Riding have a partnership with local gyms and I believe that that can "prescribe " and exercise programme particularly in men with cardiac issues	No		No		Yes
bug	2016-01-19 15:10:29	13,14,15,16,18,20,22,24,25,26,27,29,38,39		Oncologist			50	Patient Resistance;Patient Unfit		100	Oncologist;Urologist;Clinical Nurse Specialist;General Practitioner (GP)		General Practitioner (GP)		Yes	Yes	3	No																					Yes	Local "Moving On" course after initial treatment of cancer focussing on diet / lifestyle / coping issues	Yes	As above	No		No
bug	2016-01-19 15:17:18	13,14,15,16,18,20,22,24,25,26,27,29,33,34		Oncologist			10	No Funding;Patient Unfit	Some patients are not suitable for Docetaxel, however the main impediment is funding.	100	Oncologist;Urologist;Clinical Nurse Specialist;General Practitioner (GP);Practice Nurse	All ADT is delivered by primary healthcare team but PSA is monitored in Urology/Oncology OPC	General Practitioner (GP);Practice Nurse		Yes	No	1	No																					No				No		Yes
bug	2016-02-02 11:07:29	34		Oncologist			40	Patient Resistance;Patient Unfit		100	Oncologist;Urologist		General Practitioner (GP);Practice Nurse		Yes	Yes	4	Yes	Yes	Hospital		Hospital Consultant;Nurse		Other (please elaborate)	none	Physiotherapist		Physiotherapist		Group		No	Charitable		Yes	Our local boroughs are about to provide exercise sessions in municipal gyms	Yes	See above	Yes	Healthy Hormones seminars and prostate cancer support group	Yes		No	This should be NHS funded	Yes
bug	2016-02-08 18:35:35	13,14,15,16,18,20,22,24,25,26,27,29,33,34		Oncologist			75	Patient Unfit		89	Oncologist;Urologist;Clinical Nurse Specialist		Oncologist;Urologist;Clinical Nurse Specialist;General Practitioner (GP);Practice Nurse		Yes	No	2	No																					No				No	We need an active programme with named individuals delivering it	Yes
pcus	2015-12-16 17:17:43	42,44,45,14,15,16,18,20,22,24,25,26,27,29		General Practitioner (GP)						94	Oncologist;Urologist;General Practitioner (GP)		Oncologist;Urologist;General Practitioner (GP)		No	No	10	Yes	No																				Yes	Freshsteps somerset. Health Connectors Frome	Yes	Available to all	Yes		Yes
pcus	2015-12-16 18:24:06	42,44,45,13,14,15,16,18,20,22,24,25,26,27,29,33,34,38,39		General Practitioner (GP)						97	Urologist		Clinical Nurse Specialist;General Practitioner (GP);Practice Nurse		Yes	No	10	No																					No				No	apparently needs to be supervised	No
pcus	2015-12-17 07:56:59	42,44,45,13,14,15,16,18,20,22,24,25,26,27,29,33,34,38,39		General Practitioner (GP)						91	Oncologist;Urologist;Clinical Nurse Specialist		Clinical Nurse Specialist;General Practitioner (GP);Practice Nurse		No	No	10	No																					Unsure				Unsure		No
pcus	2015-12-21 11:02:01	42,44,45,13,14,15,16,18,20,22,24,25,26,27,29,33,34		General Practitioner (GP)						11	Oncologist;Urologist		Oncologist;Urologist;Clinical Nurse Specialist;General Practitioner (GP);Outpatient Nurse;Practice Nurse;District Nurse		Yes	Yes	5	No																					No				No		Yes
email	2015-11-26 15:38:34	42,44,45,4,5,6,7,8,26,40		Other (please specify)	Get Active referral advisor										Yes	Yes	10	Yes	Yes	Local Authority		Other (please elaborate)	CANCER NURSE SPECIALIST	Gym Instructor	EXERCISE INSTRUCTORS TRAINED WITH EXERCISE THRU CANCER REHAB	Gym Instructor / Professional		Gym Instructor / Professional		Both Group and One-to-one		Yes			No		No		Yes	Encorporated into the referral pathyway for cancer patients. support given by exercise professionals	Yes	none	No		Yes
email	2015-11-26 18:49:48	14,15,16,18,20,22,24,25,26,27,29,33,34,38,39		Urologist			5	No Funding;Updating Guidelines		99	Urologist;Clinical Nurse Specialist;General Practitioner (GP)		General Practitioner (GP)		Yes	Yes	1	Yes	No																				No				No		No
email	2015-11-26 20:02:32	13,14,15,16,18,20,22,24,25,26,27,29,33,34,38,39		Urologist			0	No Funding		0	Oncologist;Urologist		Oncologist;Urologist;Clinical Nurse Specialist;General Practitioner (GP)	not possible to tick all the boxes, practice nurses as well	Yes	Yes	1	No																					No				No		No
email	2015-11-26 20:23:41	42,44,45,4,5,6,7,8,13,14,15,16,18,20,22,24,25,26,27,29,33,34		Other (please specify)	Running guide, instructor and exercise journalist										No	No	8	No																					No				No	Needs more input from third party providers and awareness initiatives	Yes
email	2015-11-26 20:34:40	42,44,45,4,5,6,7,8,13,14,15,16,18,20,22,24,25,26,27,29		Other (please specify)	Public Health										No	No	2	No																					Yes	we commission physical activity services to support people to change their lifestyles.	No		Unsure		Yes
email	2015-11-26 22:06:45	42,44,45,33,34		General Practitioner (GP)						95	Oncologist;Urologist;Clinical Nurse Specialist		Oncologist;Urologist;Clinical Nurse Specialist;General Practitioner (GP);Practice Nurse;District Nurse		Yes	Yes	1	Yes	Yes	Community		GP		Gym Instructor		Gym Instructor / Professional		Gym Instructor / Professional		Group		No	Community/Local Authority		No		No		No				No		Yes
email	2015-11-26 22:19:19	42,44,45,4,5,6,7,8,38,39		Allied Health Care Professional											Yes	Yes	3	Yes	Yes	Charity Sector		Physiotherapist		Gym Instructor		Physiotherapist		Physiotherapist		Group		No	Community/Local Authority		Yes		No		Yes	Macmillan	Yes	Clinical psychology service available	Yes		No
email	2015-11-26 23:08:36	42,44,45,4,5,6,7,8,13,14,15,16,18,20,22,24,25,26,27,29,38,39		Other (please specify)	Physical Activity programme manager										No	No	4	No																					Yes	Wellbeing4Life service in parts of Durham County	No		No	Guidance based on individual variations/physical ability would surely be needed, not self-administered!	No
email	2015-11-27 06:19:22	42,44,45,14,15,16,18,20,22,24,25,26,27,29,33,34,38,39		Nurse						85	Oncologist;Urologist;Clinical Nurse Specialist		Clinical Nurse Specialist;Practice Nurse;District Nurse		Yes	Yes	5	Unsure	No																				No				Yes		No
email	2015-11-27 07:33:39	26,40		Urologist			19	Unconvincing Evidence;Patient Unfit		90	Oncologist;Urologist;Clinical Nurse Specialist		Clinical Nurse Specialist;General Practitioner (GP)		Yes	Yes	8	Yes	Yes	Both Hospital and Community		Hospital Consultant;Nurse;Physiotherapist		Other (please elaborate)	No	Clinical Exercise Physiologist		Nurse;Clinical Exercise Physiologist		Both Group and One-to-one		Yes			Yes		Yes		Yes	Healthy body seminars	Yes	Routinely	No		Yes
email	2015-11-27 08:11:14	42,44,45,4,5,6,7,8,26,40		Exercise Physiologist											Yes	Yes	3	Yes	Yes	Community		Nurse;GP		Other (please elaborate)	Macmillan physical activity instructor (can rehab and exercise referral trained)	Gym Instructor / Professional		Gym Instructor / Professional		Both Group and One-to-one		Yes			Yes	although evaluation is exclusive to this tumour site	No		Yes	visit www.abettermedway.co.uk for full list of local services	Yes	cancer is not an exclusion criteria for any services	No	exercise needs to be a fundamental part of all cancer treatments, and clinicians need to play their role just like all do in the recovery from heart attack or cardiac surgery	Yes
email	2015-11-27 08:41:25	42,44,45		Nurse						100	Oncologist;Urologist		Practice Nurse		Yes	Yes	7	Yes	Yes	Community		Hospital Consultant;Nurse;GP;Physiotherapist		Gym Instructor;Personal Trainer		Physiotherapist;Gym Instructor / Professional		Physiotherapist;Gym Instructor / Professional		Both Group and One-to-one		No	Community/Local Authority		No		No		Yes	We run a health and well being event	Yes	We run a health and well being event	Unsure		Yes
email	2015-11-27 09:08:28	14,15,16,18,20,22,24,25,26,27,29		Urologist			2	Other (please specify)	I don't know the answer to this question or question 3	15	Oncologist;Urologist		Oncologist;Clinical Nurse Specialist	Urologist box will not stay ticked	Yes	Yes	3	Yes	No																				Yes	Some GP practices have access to personal trainers and lifestyles which is our local fitness service and refer in to that.	Yes	They are available to all men	Unsure	I was not aware that they provided face to face support.	Yes
email	2015-11-27 09:49:48	42,44,45,4,5,6,7,8,14,15,16,18,20,22,24,25,26,27,29,33,34,38,39		Other (please specify)	Leisure Development Officer (Disability) West Ox District Council										No	No	5	Yes	No																				No				Unsure		No
email	2015-11-27 10:05:37	42,44,45,4,5,6,7,8,26,40,38,39		Allied Health Care Professional											No	No	8	Yes	Yes	Local Authority		GP		Other (please elaborate)	exercise referral officers - exercise on referral scheme	Other (please elaborate)	exercise referral officer	Other (please elaborate)	exercise referral officer	Both Group and One-to-one		Yes			No		No		Yes	bury's exercise and theraphy scheme ( beats )	Yes	bury's exercise and theraphy scheme ( beats )	Unsure		No
email	2015-11-27 14:04:30	42,44,45,4,5,6,7,8,13,14,15,16,18,20,22,24,25,26,27,29,33,34		Other (please specify)	Personal Trainer										No	No	10	No																					Unsure				No		Yes
email	2015-11-27 14:43:09	42,44,45,4,5,6,7,8,26,40		Other (please specify)	Level 4 Exercise specialist										Yes	Yes	10	Yes	Yes	Community;Local Authority		Hospital Consultant;Nurse;GP;Physiotherapist;Other (please elaborate)	At present the referrals are sent through via the clinical nurse specialists at the local hospital clinics and physios. As of April 2016 local GP's will also be able to refer	Other (please elaborate)	Level 4 Exercise specialist	Gym Instructor / Professional;Other (please elaborate)	Level 4 Exercise Specialist with guidence from Clinical nurse leads, physiotherapists and patient feedback	Gym Instructor / Professional;Other (please elaborate)	Exercise specialists	Both Group and One-to-one		Yes			Yes	Macmillan have a physical activity evaluation framework for exercise programmes for cancer patients	No		Yes	Salford has Health Trainers and Being Well coaches who specialise in behaviour change and motivational interviewing around positive lifestyles changes including physical activity and exercise	Yes	These services are available to any resident with a health condition	No	I think a wider community approach is needed which involves referral pathways through clinical staff into community based programmes/activities	Yes
email	2015-11-30 09:02:16	42,44,45,4,5,6,7,8,38,39		Cancer Care Commissioner											Yes	Yes	4	Yes	Yes	Local Authority		Clinical Exercise Physiologist		Gym Instructor		Clinical Exercise Physiologist;Other (please elaborate)	not sure	Clinical Exercise Physiologist		Group		No	Other (please specify)	don't know	Unsure		Unsure		Yes	All patients can be referred to or self refer to i-Talk for psychological support	Yes	All patients can be referred to or self refer to i-Talk for psychological support	Unsure		No
email	2015-11-30 10:12:42	42,44,45,4,5,6,7,8		General Care Commissioner	Development Manager which commissions physical activity, obesity interventions and other healthy Lifestyles,										Yes	Yes	4	Unsure	Unsure	Local Authority	The Exercise Referral Scheme is a primary prevention funded model around Lifestyle and doesnt support secondary prevention simply because of funding.	Nurse;GP		Other (please elaborate)	Health and Wellbeing Activators - REPS level 4 qualified staff, which work in multiple venues, communities and deliver different activities.	Gym Instructor / Professional		Gym Instructor / Professional	Public Health Professionals	Both Group and One-to-one		Unsure	Private sector		No		No		Yes	There are various healthy lifestyle services offered by Wakefield Council or Commissioned by them. The largest commission is through South West Yorkshire Foundation Trust - Health Trainers	No		Unsure		Yes
email	2015-11-30 15:42:27	42,44,45,4,5,6,7,8,26,40		Other (please specify)	exercise referral instructor/ coordinator										Yes	Yes	8	Yes	Yes	Other (please elaborate)	Zest @ Upperthorpe	Hospital Consultant;Nurse;GP;Physiotherapist;Clinical Exercise Physiologist		Gym Instructor;Personal Trainer;Other (please elaborate)	Self referrals, Exercise referral instructors	Physiotherapist;Clinical Exercise Physiologist;Gym Instructor / Professional		Physiotherapist;Clinical Exercise Physiologist;Gym Instructor / Professional		One-to-one		Yes			Yes		Yes		Yes	cav can care, macmillan, etc	Yes	yes,	Yes		Yes
email	2015-12-02 20:47:42	33,34		Urologist			10	No Funding		90	Oncologist;Urologist		Clinical Nurse Specialist;General Practitioner (GP);Practice Nurse;District Nurse		Yes	Yes	7	Yes	Yes	Both Hospital and Community		Nurse		Gym Instructor		Gym Instructor / Professional		Gym Instructor / Professional		Group		No	Community/Local Authority		No		No		No				No		Yes
email	2015-12-04 09:47:32	42,44,45,4,5,6,7,8,13,14,15,16,18,20,22,24,25,26,27,29,34		Physiotherapist											Yes	No	3	No																					Yes	GP referral to gym. It is only for over weight patients	No		Yes		Yes
email	2015-12-07 22:26:29	13,14,15,16,18,20,22,24,25,26,27,29,33,34,38,39		Urologist			20	Patient Unfit		99	Oncologist;Urologist;Clinical Nurse Specialist		Clinical Nurse Specialist;General Practitioner (GP);Practice Nurse;District Nurse		Yes	Yes	1	No																					No				Yes		No
email	2015-12-10 15:23:57	42,44,45,4,5,6,7,8,33,34,38,39		Exercise Physiologist											No	No	4	Yes	Unsure	Local Authority		GP;Clinical Exercise Physiologist		Gym Instructor		Clinical Exercise Physiologist;Gym Instructor / Professional		Clinical Exercise Physiologist;Gym Instructor / Professional		Both Group and One-to-one		No	Private sector		No		No		Unsure				Yes		No
email	2015-12-10 19:05:10	33,34		Urologist				Unconvincing Evidence;Other (please specify)	Risk of toxicity		Oncologist;Urologist;Clinical Nurse Specialist		Oncologist;Urologist;Clinical Nurse Specialist;General Practitioner (GP);Practice Nurse		Yes	Yes	8	Yes	Yes	Both Hospital and Community;Local Authority		Hospital Consultant;Nurse		Gym Instructor		Gym Instructor / Professional		Clinical Exercise Physiologist;Gym Instructor / Professional		Both Group and One-to-one		No	Community/Local Authority		No		Unsure		Unsure				Yes		Yes
email	2015-12-10 21:05:13	13,14,15,16,18,20,22,24,25,26,27,29		Urologist				Other (please specify)	Thus far we have not had any patients suitable, mostly on fitness grounds. We are a small unit, so small numbers, but consider chemo in each case given recent guidelines	100	Urologist;Practice Nurse	We start anti-androgen and GP/practice nurse administers 1st and subsequent LHRH	Practice Nurse		Yes	Yes	3	No																					Yes	Each patient is provided with macmillan leaflet on exercises, but no formal prescription/scheme to my knowledge	Yes	See above	No		Yes
email	2015-12-11 11:33:20	42,44,45,4,5,6,7,8,13,14,15,16,18,20,22,24,25,26,27,29,33,34,38,39		Other (please specify)	GP REF										No	Yes	3	No																					Unsure				Unsure		No
email	2015-12-11 13:10:33	13,14,15,16,18,20,22,24,25,26,27,29,33,34		Urologist			10	Clinician Resistance;Patient Unfit		100	Oncologist;Urologist;Clinical Nurse Specialist		General Practitioner (GP);Practice Nurse;District Nurse		No	No	4	No																					No				Unsure		Yes
email	2015-12-11 13:31:42	42,44,45,4,5,6,7,8,26,40,38,39		Exercise Physiologist											Yes	Yes	10	Yes	Yes	Other (please elaborate)	sheffield city trust scheme (SIV)	Nurse;GP;Physiotherapist;Clinical Exercise Physiologist		Other (please elaborate)	administartor	Clinical Exercise Physiologist		Physiotherapist;Clinical Exercise Physiologist		Both Group and One-to-one		Yes			No		Unsure		Yes	delivered on scheme	Yes	as all on scheme have access	Unsure		No
email	2015-12-11 14:21:39	42,44,45,4,5,6,7,8,26,40		Other (please specify)	sport health and fitness specialist										Yes	No	10	Yes	Yes	Local Authority		Hospital Consultant;GP		Gym Instructor		Gym Instructor / Professional		Gym Instructor / Professional		Group		Yes			No		No		Yes	Sessions take place at local maggies center at freeman hospital	Yes	the service is for men with prostate cancer and their wives	Unsure		Yes
email	2015-12-11 15:36:19	42,44,45,4,5,6,7,8,26,40,38,39		Other (please specify)	programme manager										No	No	10	Yes	Yes	Community		Hospital Consultant;Nurse;Physiotherapist		Personal Trainer		Gym Instructor / Professional		Gym Instructor / Professional		Both Group and One-to-one		Yes			Yes		No		Yes	health trainers	Yes	Yes	No		No
email	2015-12-11 18:28:49	42,44,45		General Practitioner (GP)						80	Oncologist;Urologist;Clinical Nurse Specialist		Oncologist;Urologist;Clinical Nurse Specialist;General Practitioner (GP);Practice Nurse;District Nurse		Yes	No	1	Yes	Yes	Hospital		Physiotherapist		Other (please elaborate)	None	Physiotherapist		Physiotherapist		Both Group and One-to-one		No	Other (please specify)	None	No		No		Yes	Macmillan Exercise Program	Yes	no further comments	Yes		Yes
email	2015-12-14 13:36:33	42,44,45,4,5,6,7,8,14,15,16,18,20,22,24,25,26,27,29		Other (please specify)	Cancer Rehabilitation Exercise and Healthy Lifestyles Specialist Instructor										Yes	Yes	4	Yes	No																				Yes	I teach exercise and healthy lifestyles including behaviour change to certain groups of people living with and beyond certain cancers but not all cancers.	No		Yes	If teh above organisations could provide some pump priming funding for me to extend my servcies to this group of patients, I would be able to provide the service to Men living with and beyond prostate cancer	Yes
email	2015-12-14 14:12:52	42,44,45,4,5,6,7,8		Other (please specify)	Public Health										No	No	7	Yes	Yes	Community	available from January 2015	Hospital Consultant;Nurse;GP;Physiotherapist	pathway from cancer services into rehab services	Other (please elaborate)	Specialist exercise instructors (L4 cancer) and MacMillian	Other (please elaborate)	Specialist exercise instructor (L4 cancer)	Other (please elaborate)	Specialist exercise instructor (L4 cancer)	Group		No	Community/Local Authority	We will be commissioning training to help deliver the active for Health objectives	No		No		Yes	All health and well being behaviour change services are available to men. The challenge is encouraging men to attend. Health trainers may be able to help with this using motivational interviewing techniques. Also partnerships with football and rugby team can help signpost men to services.	Yes	yes they are	No		Yes
email	2015-12-17 16:19:21	42,44,45,4,5,6,7,8,26,40,33,34		Other (please specify)	Exercise instructor										No	No	10	Yes	Yes	Community		Other (please elaborate)	Cancer Rehab / Prostate Rehab exercise instructors (REPs Level 4)	Personal Trainer;Other (please elaborate)	Group and 121 instruction	Gym Instructor / Professional		Gym Instructor / Professional		Both Group and One-to-one		Yes			No		No		No				Yes		Yes
email	2015-12-18 15:28:26	42,44,45,4,5,6,7,8,26,40,33,34,38,39		Physiotherapist											Yes	Yes	3	Unsure	Unsure	Unsure		Physiotherapist	Also nurse - I could not put both into the system	Other (please elaborate)	no non clinical professionals involved to my knowledge	Physiotherapist	Unknown	Gym Instructor / Professional	Unknown	Other (please elaborate)	Unsure - no specific groups just for prostate cancer patients in our area that I am aware of.	Yes			No	still being set up to my knowledge	Yes	I understand that funding from Prostate UK will help set up and pilot a group in part of our locality.	No				No	Prostate patients often need more intervention particularly if looking to increase physical activity along with other side effects of treatment such as continence issues.	No
email	2015-12-22 11:52:38	42,44,45,33,34,38,39		Nurse						96	Clinical Nurse Specialist	Urologist and oncologist unable to tick them	Practice Nurse;District Nurse	general practitioners having difficulty ticking the sections	Yes	Yes	7	Yes	Yes	Community		Nurse;GP		Gym Instructor		Consultant;Nurse	Gym instructor	Gym Instructor / Professional	gym instructor	Both Group and One-to-one		Unsure	Other (please specify)	Unsure	Unsure		Unsure		Unsure				No		No
email	2015-12-22 15:03:37	42,44,45,4,5,6,7,8		Allied Health Care Professional	Physical Activity Specialsit within a Health promotion Unit working in Primary Care										No	No	8	Yes	Yes	Community;Local Authority		Hospital Consultant;GP;Physiotherapist;Clinical Exercise Physiologist		Gym Instructor;Personal Trainer		Gym Instructor / Professional		Gym Instructor / Professional		Group		No	Other (please specify)	i dont know of any interventions locally	No		No		Yes	We offer a one to one intervention aimed at increasing participation in Physical activity	Yes	the service we offer is available to any individual who is able to exercise with a stable condition.	Yes		Yes
email	2015-12-22 15:12:26	42,44,45,4,5,6,7,8,13,14,15,16,18,20,22,24,25,26,27,29,38,39		Cancer Care Commissioner											Yes	No	5	No																					Yes	Public Health commission a number of healthy lifestyle initiatives.	Yes	Yes - services are tailored around the individual	Unsure		No
email	2015-12-22 15:19:26	42,44,45,4,5,6,7,8,26,40,38,39		Other (please specify)	Exercise Specialist, Exercise on Referral Programme Manager										No	No	10	Yes	Yes	Both Hospital and Community		Hospital Consultant;Nurse;Physiotherapist		Gym Instructor;Personal Trainer	exercise specialists	Gym Instructor / Professional		Other (please elaborate)	exercise specialists	Group	Initial assessment is on 1:1 basis	Yes			Yes		No		Yes	Healthy Lifestyle Motivator programme delivered by Fusion Lifestyle	Yes	n/a	Unsure		No
email	2015-12-22 18:26:07	42,44,45,4,5,6,7,8,33,34,38,39		Other (please specify)	Medical Researcher										No	Yes	2	Unsure	Unsure	Community		Hospital Consultant;GP		Gym Instructor		Clinical Exercise Physiologist;Gym Instructor / Professional		GP;Gym Instructor / Professional		Both Group and One-to-one		Unsure	Community/Local Authority		Unsure		Unsure		Unsure				Yes		No
email	2015-12-22 22:29:25	42,44,45,4,5,6,7,8,13,14,15,16,18,20,22,24,25,26,27,29,33,34		Cancer Care Commissioner											Yes	No	3	No																					No				Unsure		Yes
tweet	2015-12-11 17:57:40	42,44,45,33,34,38,39		General Practitioner (GP)						100	Oncologist;Urologist		Practice Nurse		No	No	5	Yes	Yes	Local Authority		GP		Gym Instructor		Gym Instructor / Professional		Gym Instructor / Professional		Group		No	Other (please specify)	Not available	No		No		No				No		No
tweet	2015-12-12 14:17:11	13,14,15,16,18,20,22,24,25,26,27,29,38,39		Urologist			10	Clinician Resistance;Other (please specify)	poor oncology manpower	30	Oncologist;Urologist		Clinical Nurse Specialist;General Practitioner (GP);Outpatient Nurse;Practice Nurse		Yes	Yes	1	No																					Yes	some services exist for obesity	No		No		No
tweet	2015-12-23 13:48:17	42,44,45,33,34,38,39		Nurse						70	Oncologist;Urologist;Clinical Nurse Specialist		Clinical Nurse Specialist;General Practitioner (GP);Outpatient Nurse;Practice Nurse;District Nurse		Yes	Yes	3	Yes	Yes	Charity Sector		Hospital Consultant;Nurse;GP;Physiotherapist;Clinical Exercise Physiologist		Other (please elaborate)	Fitness instructor	Clinical Exercise Physiologist;Gym Instructor / Professional		Clinical Exercise Physiologist;Gym Instructor / Professional		Both Group and One-to-one		No	Charitable		Unsure		Unsure		Unsure				Yes		No
tweet	2015-12-30 08:29:35	42,44,45,33,34,38,39		Nurse						57	Oncologist;Urologist;Clinical Nurse Specialist		Clinical Nurse Specialist;General Practitioner (GP);Outpatient Nurse;Practice Nurse;District Nurse		No	No	5	Yes	Yes	Hospital;Community		Hospital Consultant;Nurse		Personal Trainer		Clinical Exercise Physiologist;Gym Instructor / Professional		Clinical Exercise Physiologist;Gym Instructor / Professional		Group		Unsure	Primary Care		Unsure		Unsure		Unsure				Yes		No
tweet	2015-12-30 21:38:11	13,14,15,16,18,20,22,24,25,26,27,29,33,34		Urologist			25	Updating Guidelines		80	Oncologist;Urologist		Clinical Nurse Specialist;General Practitioner (GP);Practice Nurse		Yes	No	4	No																					Unsure				No		Yes
tweet	2016-01-03 20:23:35			Urologist			20	No Funding;Updating Guidelines;Patient Unfit		100	Oncologist;Urologist		Oncologist;Urologist;Clinical Nurse Specialist;General Practitioner (GP);Practice Nurse;District Nurse		Yes	Yes	7	Yes	Yes	Community;Local Authority		Nurse		Gym Instructor		Gym Instructor / Professional		Gym Instructor / Professional		Group		No	Community/Local Authority;Charitable		No		No		Yes	Prostate Cancer Survivorship programme at Newcastle upon Tyne Hospitals NHS Foundation Trust	Yes	Prostate Cancer Survivorship programme at Newcastle upon Tyne Hospitals NHS Foundation Trust	No		Yes
tweet	2016-01-12 08:52:38	42,44,45,4,5,6,7,8,38,39		Physiotherapist											No	No	7	Yes	Yes	Community		Nurse		Gym Instructor;Personal Trainer		Gym Instructor / Professional		Gym Instructor / Professional		Both Group and One-to-one		No	Other (please specify)	i don't know of any as per question 19	No		No		Yes	-	Yes	-	Yes		No
tweet	2016-01-19 21:47:39	42,44,45,38,39		Nurse						94	Oncologist;Urologist;Clinical Nurse Specialist;General Practitioner (GP);Practice Nurse		Oncologist;Urologist;General Practitioner (GP);Practice Nurse		Yes	Yes	10	Yes	Yes	Community;Local Authority		Nurse;GP;Other (please elaborate)	Charity	Other (please elaborate)	No	Clinical Exercise Physiologist;Gym Instructor / Professional		Clinical Exercise Physiologist;Gym Instructor / Professional		Both Group and One-to-one		No	Other (please specify)	Don't know	No		No		Yes	Direct access to Lifestlye Change Counsellors through primary mental health services	Yes	Yes	No		No

## Sheet: Rating calculations
Ratings for all 95 responders
	Question
POST CODE		Sum of questions 9,11-17,19,21-24	8	9	11	12	13	14	15	16	17	19	21	22	23	24
	max = 10		max = 1	max = 1	max = 1	max = 1	max = 1	max = 3	max = 1	max = 2	max = 2	max = 1	max = 1	max = 1	max = 1	max = 1	max = 1
	To what extent do you feel you are in a position to deliver this recommendation on exercise for men on ADT in 2016/2017 in your locality?Please click the appropriate number.	Total (0-19)	Are you aware of the new NICE guidelines on Prostate cancer (cg175)?	NICE recommendation 1.4.19: &quot;Offer men who are starting or having androgen deprivation therapy supervised resistance and aerobic exercise at least twice a week for 12 weeks to reduce fatigue and improve quality of life&quot;Were you aware of these recommendations until now?	Are you aware of any current local exercise referral/prescription schemes for ANY patients with cancer?	Are any of the available exercise referral/prescription schemes accessible to men with prostate cancer on ADT?	Where are these exercise referral schemes based?Please tick all that apply	Can you tell us which health care professionals are involved in any exercise referral pathway?Please tick all that apply	Are non-clinical professionals involved in this pathway? If so who are these individuals?Please tick all that apply	Who would be responsible for setting the frequency, intensity and duration of the exercise programme?Please tick all that apply	Who would be involved in the supervised exercise delivery, tailoring and monitoring of an individual's programme?Please tick all that apply	Are you aware of any training schemes for staff that your organisation offers or that you can access around exercise interventions in cancer populations?	Are you aware of any current local service evaluation around exercise programmes for men with prostate cancer?	Are you aware of any future planned local service evaluation schemes around exercise programmes for men with prostate cancer?	Are you aware of any behaviour change support services available to your local population to promote engagement and maintenance of an active lifestyle?	If yes, are these services available to men with prostate cancer?	MDT evidence
	5	10	0	0	0	0	1	1	0	2	2	0	1	0	1	1	1
	4	12	1	1	1	1	1	1	1	2	2	0	0	0	0	0	1
	1	2	1	1	0	0	0	0	0	0	0	0	0	0	0	0	0
	9	17	1	1	1	1	1	3	0	2	2	0	1	1	1	1	1
	4	12	1	1	1	1	1	2	1	2	2	0	0	0	0	0	0
	8	9	0	0	1	1	1	1	0	2	2	0	0	0	0	0	1
	4	2	1	1	0	0	0	0	0	0	0	0	0	0	0	0	0
	1	0	0	0	0	0	0	0	0	0	0	0	0	0	0	0	0
	10	15	1	1	1	1	1	1	1	2	2	1	1	0	1	0	1
	3	6	1	1	1	1	1	1	0	0	0	0	0	0	0	0	0
	10	17	1	1	1	1	1	2	1	2	2	1	1	0	1	1	1
	7	8	1	0	0	0	0	3	0	1	2	0	0	0	0	0	1
	6	12	1	1	1	1	1	1	1	2	2	0	0	0	0	0	1
	1	2	1	1	0	0	0	0	0	0	0	0	0	0	0	0	0
	2	2	1	1	0	0	0	0	0	0	0	0	0	0	0	0	0
	1	2	1	1	0	0	0	0	0	0	0	0	0	0	0	0	0
	3	14	1	1	1	0	1	3	0	2	2	0	0	0	1	1	1
	2	4	1	1	0	0	0	0	0	0	0	0	0	0	1	1	0
	5	8	1	1	1	1	1	1	0	2	0	0	0	0	0	0	0
	3	4	1	1	1	0	0	0	0	0	0	0	0	0	1	0	0
	3	2	1	1	0	0	0	0	0	0	0	0	0	0	0	0	0
	2	1	1	0	0	0	0	0	0	0	0	0	0	0	0	0	0
	1	4	1	1	0	0	0	0	0	0	0	0	0	0	1	1	0
	1	1	0	0	0	0	0	0	0	0	0	0	0	0	1	0	0
	6	0	0	0	0	0	0	0	0	0	0	0	0	0	0	0	0
	5	2	1	1	0	0	0	0	0	0	0	0	0	0	0	0	0
	2	2	1	1	0	0	0	0	0	0	0	0	0	0	0	0	0
	3	9	1	0	0	0	0	2	1	2	2	0	0	0	0	0	1
	2	2	1	1	0	0	0	0	0	0	0	0	0	0	0	0	0
	2	2	1	1	0	0	0	0	0	0	0	0	0	0	0	0	0
	7	15	1	1	1	1	1	1	1	2	2	0	0	1	1	1	1
	3	1	1	0	0	0	0	0	0	0	0	0	0	0	0	0	0
	4	2	1	1	0	0	0	0	0	0	0	0	0	0	0	0	0
	2	1	1	0	0	0	0	0	0	0	0	0	0	0	0	0	0
	10	4	1	1	0	0	0	0	0	0	0	0	0	0	1	1	0
	3	4	1	1	0	0	0	0	0	0	0	0	0	0	1	1	0
	3	4	1	1	1	0	0	0	0	0	0	0	0	0	1	0	0
	3	4	1	1	0	0	0	0	0	0	0	0	0	0	1	1	0
	1	1	1	0	0	0	0	0	0	0	0	0	0	0	0	0	0
	4	15	1	1	1	1	1	1	0	2	2	0	1	1	1	1	1
	2	1	1	0	0	0	0	0	0	0	0	0	0	0	0	0	0
	10	3	0	0	1	0	0	0	0	0	0	0	0	0	1	1	0
	10	1	1	0	0	0	0	0	0	0	0	0	0	0	0	0	0
	10	0	0	0	0	0	0	0	0	0	0	0	0	0	0	0	0
	5	2	1	1	0	0	0	0	0	0	0	0	0	0	0	0	0
	10	15	1	1	1	1	1	1	1	2	2	1	0	0	1	1	1
	1	3	1	1	1	0	0	0	0	0	0	0	0	0	0	0	0
	1	2	1	1	0	0	0	0	0	0	0	0	0	0	0	0	0
	8	0	0	0	0	0	0	0	0	0	0	0	0	0	0	0	0
	2	1	0	0	0	0	0	0	0	0	0	0	0	0	1	0	0
	1	12	1	1	1	1	1	1	1	2	2	0	0	0	0	0	1
	3	15	1	1	1	1	1	1	1	2	2	0	1	0	1	1	1
	4	1	0	0	0	0	0	0	0	0	0	0	0	0	1	0	0
	5	2	1	1	0	0	0	0	0	0	0	0	0	0	0	0	0
	8	18	1	1	1	1	1	3	0	2	2	1	1	1	1	1	1
	3	16	1	1	1	1	1	1	1	2	2	1	1	0	1	1	1
	7	16	1	1	1	1	1	3	1	2	2	0	0	0	1	1	1
	3	5	1	1	1	0	0	0	0	0	0	0	0	0	1	1	0
	5	1	0	0	1	0	0	0	0	0	0	0	0	0	0	0	0
	8	11	0	0	1	1	1	1	1	1	1	1	0	0	1	1	1
	10	0	0	0	0	0	0	0	0	0	0	0	0	0	0	0	0
	10	18	1	1	1	1	1	3	1	2	2	1	1	0	1	1	1
	4	14	1	1	1	1	1	2	1	2	2	0	0	0	1	1	0
	4	11	1	1	0	0	1	1	1	2	2	0	0	0	1	0	1
	8	19	1	1	1	1	1	3	1	2	2	1	1	1	1	1	1
	7	12	1	1	1	1	1	1	1	2	2	0	0	0	0	0	1
	3	2	1	0	0	0	0	0	0	0	0	0	0	0	1	0	0
	1	2	1	1	0	0	0	0	0	0	0	0	0	0	0	0	0
	4	11	0	0	1	0	1	3	1	2	2	0	0	0	0	0	1
	8	12	1	1	1	1	1	1	1	2	2	0	0	0	0	0	1
	3	4	1	1	0	0	0	0	0	0	0	0	0	0	1	1	0
	3	1	0	1	0	0	0	0	0	0	0	0	0	0	0	0	0
	4	0	0	0	0	0	0	0	0	0	0	0	0	0	0	0	0
	10	17	1	1	1	1	1	3	1	2	2	1	0	0	1	1	1
	10	14	1	0	1	1	1	1	1	2	2	1	0	0	1	1	1
	10	16	0	0	1	1	1	3	1	2	2	1	1	0	1	1	1
	1	12	1	0	1	1	1	2	0	2	2	0	0	0	1	1	0
	4	4	1	1	1	0	0	0	0	0	0	0	0	0	1	0	0
	7	14	0	0	1	1	1	3	1	2	2	0	0	0	1	1	1
	10	12	0	0	1	1	1	2	1	2	2	1	0	0	0	0	1
	3	12	1	1	0	0	0	3	0	2	2	1	0	1	0	0	1
	7	12	1	1	1	1	1	1	1	2	2	0	0	0	0	0	1
	8	14	0	0	1	1	1	3	1	2	2	0	0	0	1	1	1
	5	3	1	0	0	0	0	0	0	0	0	0	0	0	1	1
	10	16	0	0	1	1	1	3	1	2	2	1	1	0	1	1	1
	2	9	0	1	0	0	1	1	1	2	2	0	0	0	0	0	1
	3	1	1	0	0	0	0	0	0	0	0	0	0	0	0	0	0
	5	10	0	0	1	1	1	1	1	2	2	0	0	0	0	0	1
	1	3	1	1	0	0	0	0	0	0	0	0	0	0	1	0	0
	3	14	1	1	1	1	1	3	1	2	2	0	0	0	0	0	1
	5	10	0	0	1	1	1	1	1	2	2	0	0	0	0	0	1
	4	1	1	0	0	0	0	0	0	0	0	0	0	0	0	0	0
	7	14	1	1	1	1	1	1	1	2	2	0	0	0	1	1	1
	7	12	0	0	1	1	1	1	1	2	2	0	0	0	1	1	1
	10	13	1	1	1	1	1	1	0	2	2	0	0	0	1	1	1
